# Supplementary material for: Phenotypic and genotypic antibiotic susceptibility profiles of Gram-negative bacteria isolated from bloodstream infections at a referral hospital, Lusaka, Zambia
Source: PLOS Glob Public Health. 2023 Jan 31;3(1):e0001414. doi: 10.1371/journal.pgph.0001414 (PMC10021926; doi:10.1371/journal.pgph.0001414)
Supplement: S1 Data — (XLSX) [file pgph.0001414.s002.xlsx]

## Sheet: Sheet1
Age category	Location	Institution	Department	Location type	Specimen number	Specimen type	Organism	Organism type	ESBL	Carbapenemase	FLQ RG	FLQ RG	FLQ RG	ESBL RG	ESBL RG	ESBL-RG	ESBL-RG	CARB RG	CARB RG	AMK_NM	AMK-RIS	AMC_NM	AMC-RIS	AMP_NM	AMP-RIS	SAM_NM	SAM-RIS	ATM_NM	ATM-RIS	CZO_NM	CZO-RIS	FEP_NM	FEP-RIS	CTX_NM	CTX-RIS	FOX_NM	FOX-RIS	CAZ_NM	CAZ-RIS	CXM_NM	CXM-RIS	CXA_NM	CXA-RIS	CIP_NM	CIP-RIS	GEN_NM	GEN-RIS	MEM_NM	MEM-RIS
new	LUS	UTH	nicu	in	74	bl	kpn	Klebsiella pneumoniae	pos	-			qnrS	blaCTX-M	blaTEM	blaSHV	ampC			16	I	>16	R	>16	R	>16	R	>32	R	>32	R	>32	R	>32	R	>32	R	>32	R	>32	R	>32	R	>2	R	>8	R	>8	R
ped	LUS	UTH	medical	in	165	bl	eae	Klebsiella aerogenes	pos		qnrA			blaCTX-M		blaSHV				>32	R	16	I					>32	R	>32	R	>32	R	>32	R	32	R	>32	R	>32	R	>32	R	>2	R	>8	R	<=.25	S
adu	LUS	UTH	renal	in	179	bl	eae	Klebsiella aerogenes	pos	-				blaCTX-M		blaSHV				>32	R	>16	R					>32	R	>32	R	>32	R	>32	R	<=4	S	>32	R	>32	R	>32	R	>2	R	>8	R	<=.25	S
adu	LUS	UTH	admission	in	1277	bl	eco	Escherichia coli	pos	-	qnrA			blaCTX-M						>32	R	16	I	>16	R	>16	R	<2	S	>32	R	>32	R	>32	R	<4	S	16	R	>32	R	>32	R	>2	R	>8	R
ped	LUS	UTH	Medical	in	629	bl	eco	Escherichia coli	pos		qnrA			blaCTX-M	blaTEM					>32	R	16	I	>16	R	>16	R	<2	S	>8	R	8	I	>32	R	<4	S	16	R	>32	R	>32	R	>2	R	>8	R	<=.25	S
adu	LUS	UTH	admission ward	in	248	bl	kpn	Klebsiella pneumoniae	pos	-				blaCTX-M	blaTEM	blaSHV				<=2	S	8	S	>16	R	>16	R	8	I	>32	R	2	S	>32	R	<=4	S	4	S	>32	R	>32	R	1	S	>8	R	<=.25	S
adu	LUS	UTH	hao	in	130	bl	eco	Escherichia coli	pos		qnrA			blaCTX-M	blaTEM					4	S	16	I	>16	R	>16	R	16	R	>32	R	>32	R	>32	R	<=4	S	16	R	>32	R			>2	R	>8	R	<=.25	S
adu	LUS	UTH	aicu	in	106	bl	eco	Escherichia coli	pos	-	qnrA			blaCTX-M	blaTEM					4	S	16	I	>16	R	>16	R	>32	R	>32	R	8	I	>32	R	<=4	S	16	R	>32	R	>32	R	>2	R	>8	R	<=.25	S
adu	LUS	UTH	Medical	in	155	bl	eco	Escherichia coli	pos	-				blaCTX-M	blaTEM	blaSHV				8	S	16	I	>16	R	>16	R	32	R	>32	R	4	I	>32	R	<=4	S	16	R	>32	R	>32	R	2	R	<=1	S	<=.125	S
new	LUS	UTH	nicu	in	192	bl	eco	Escherichia coli	pos	-				blaCTX-M	blaTEM	blaSHV				<=2	S	8	S	>16	R	>16	R	16	R	>32	R	4	I	>32	R	<=4	S	16	R	>32	R	<=4	S	0.5	I	<=1	S	<=.25	S
ped	LUS	UTH	inf	in	273	bl	eco	Escherichia coli	pos	-				blaCTX-M	blaTEM					4	S	4	S	>16	R	>16	R	16	R	>32	R	<=1	S	>32	R	<=4	S	4	S	>32	R	>32	R	>2	R	>8	R	<=.25	S
new	LUS	UTH	nicu	in	14A	bl	kpn	Klebsiella pneumoniae	pos	-				blaCTX-M	blaTEM		ampC			<=2	S	8	S	>16	R	>16	R	16	R	>32	R	2	S	>32	R	<=4	S	16	R	>32	R	>32	R	<=.25	S	>8	R	<=.25	S
adu	LUS	UTH	sur	in	43	bl	kpn	Klebsiella pneumoniae	pos	-		qnrB		blaCTX-M						4	S	16	I	>16	R	>16	R	>32	R	>32	R	16	R	>32	R	<=4	S	16	R	>32	R	>32	R	>2	R	>8	R	<=.125	S
adu	LUS	UTH	renal	in	29	bl	kpn	Klebsiella pneumoniae	pos	-				blaCTX-M		blaSHV				<=2	S	>16	R	>16	R	>16	R	>32	R	>32	R	2	S	>32	R	<=4	S	16	R	>32	R	>32	R	<=.25	S	>8	R	<=.25	S
new	LUS	UTH	nicu	in	154	bl	kpn	Klebsiella pneumoniae	pos	-				blaCTX-M						<=2	S	16	I	>16	R	>16	R	16	R	>32	R	2	S	>32	R	<=4	S	8	I	>32	R	>32	R	1	S	>8	R	<=.25	S
new	LUS	UTH	nicu	in	150	bl	kpn	Klebsiella pneumoniae	pos	-				blaCTX-M	blaTEM	blaSHV				4	S	>16	R	>16	R	>16	R	16	R	>32	R	2	S	>32	R	<=4	S	16	R	>32	R	>32	R	2	R	<=1	S	<=.25	S
new	LUS	UTH	nicu	in	191	bl	kpn	Klebsiella pneumoniae	pos	-				blaCTX-M	blaTEM	blaSHV				8	S	>16	R	>16	R	>16	R	16	R	>32	R	2	S	>32	R	<=4	S	16	R	>32	R	>32	R	2	R	<=1	S	<=.25	S
adu	LUS	UTH	Medical	in	241	bl	kpn	Klebsiella pneumoniae	pos	-			qnrS	blaCTX-M	blaTEM	blaSHV				<=2	S	16	I	>16	R	>16	R	>32	R	<=4	I	4	I	>32	R	<=4	S	16	R	>32	R	>32	R	>2	R	>8	R	<=.25	S
adu	LUS	UTH	Medical	in	246	bl	kpn	Klebsiella pneumoniae	pos	-				blaCTX-M		blaSHV				<=2	S	16	I	>16	R	>16	R	>32	R	>32	R	8	I	>32	R	<=4	S	>32	R	>32	R	>32	R	>2	R	>8	R	<=.25	S
adu	LUS	UTH	admission ward	in	281	bl	kpn	Klebsiella pneumoniae	pos	-				blaCTX-M	blaTEM	blaSHV				<=2	S	8	S	>16	R	>16	R	32	R	>32	R	4	I	>32	R	<=4	S	16	R	>32	R	>32	R	<=.25	S	>8	R	<=.25	S
new	LUS	UTH	inf	in	161	bl	kpn	Klebsiella pneumoniae	pos	-				blaCTX-M	blaTEM	blaSHV				8	S	>16	R	>16	R	>16	R	16	R	>32	R	2	S	>32	R	<=4	S	16	R	>32	R	>32	R	2	R	>8	R	<=.25	S
ped	LUS	UTH	hao	in	156	bl	kpn	Klebsiella pneumoniae	pos	-			qnrS	blaCTX-M	blaTEM	blaSHV				<=2	S	16	I	>16	R	>16	R	>32	R	>32	R	8	I	>32	R	<=4	S	16	R	>32	R	>32	R	>2	R	>8	R	<=.25	S
adu	LUS	UTH	Medical	in	590	bl	eco	Escherichia coli						blaCTX-M	blaTEM					<=2	S	>16	R	>16	R	>16	R	<=2	S	>32	R	<=1	S	<=1	S	<=4	S	<=1	S	>32	R	>32	R	<=4	R	<=2	S	<=.25	S
adu	LUS	UTH	Medical	in	286	bl	pmi	Proteus mirabilis	pos	-				blaCTX-M	blaTEM	blaSHV				<=2	S	16	I	>16	R	>16	R	<=1	S	>32	R	8	I	>32	R	<=4	S	2	S	>32	R	>32	R	<=.25	S	>8	R	<=.25	S
adu	LUS	UTH	admission	in	903	bl	eco	Escherichia coli	pos	-	qnrA			blaCTX-M						<2	S	8	S	>16	R	16	I	<1	S	>32	R	2	S	>32	R	<4	S	16	R	>32	R	>32	R	>2	R	<=1	S	<=.25	S
adu	LUS	UTH	Medical	in	1226	bl	eco	Escherichia coli	pos	-				blaCTX-M						<2	S	16	I	>16	R	>16	R	<2	S	>32	R	32	R	>32	R	<4	S	16	R	>32	R	>32	R	>2	R	>8	R	<=.25	S
new	LUS	UTH	nicu	in	228	bl	kpn	Klebsiella pneumoniae	pos	-		qnrB			blaTEM	blaSHV	ampC			16	I	>16	R	>16	R	>16	R	32	R	>32	R	>32	R	>32	R	<=4	S	16	R	>32	R	>32	R	>2	R	<=1	S	<=.25	S
new	LUS	UTH	nicu	in	203	bl	kpn	Klebsiella pneumoniae	pos	-					blaTEM	blaSHV				>32	R	>16	R	>16	R	>16	R	16	S	>32	R	2	S	>32	R	<=4	S	16	R	>32	R	>32	R	2	R	<=1	S	<=.25	S
new	LUS	UTH	nicu	in	1	bl	pae	Pseudomonas aeruginosa									ampC			>32	R							<1	S			16	R					16	R					>2	R	>8	R	8	R
adu	LUS	UTH	renal	in	148	bl	pae	Pseudomonas aeruginosa					qnrS							>32	R							<2	S			32	R					4	S					2	R	>8	R	>8	R
adu	LUS	nth	medical	in	83	bl	aba	Acinetobacter baumannii			qnrA		qnrS							>32	R					4	S					>32	R	>32	R			>32	R					>2	R	>8	R	2	I
adu	LUS	UTH	renal	in	127	bl	aba	Acinetobacter baumannii				qnrB	qnrS							>32	R					>16	R					>32	R	>32	R			4	S					2	R	>8	R	>8	R
adu	LUS	UTH	admission ward	in	99	bl	aba	Acinetobacter baumannii				qnrB	qnrs					OXA	NDM	>32	R					4	S					>32	R	>32	R			>32	R					>2	R	>8	R	8	R
ped	LUS	UTH	picu	in	103	bl	aba	Acinetobacter baumannii			qnrA	qnrB								>32	R					4	S					>32	R	>32	R			>32	R					>2	R	>8	R	1	S
ped	LUS	UTH	picu	in	249	bl	aba	Acinetobacter baumannii												>32	R					<=2	S					<=1	S	2	I			2	S					>2	R	>8	R	0.5	S
adu	LUS	UTH	Medical	in	88	bl	eco	Escherichia coli	-	-										<=2	S	>16	R	>16	R	>16	R	<=1	S	>32	R	<=1	S	<=1	S	16	I	<=1	S	>32	R	>32	R	<=.25	S	<=1	S	<=.125	S
new	LUS	UTH	nicu	in	571	bl	eco	Escherichia coli	pos	-						blaSHV				<=2	S	>16	R	>16	R	>16	R	<=1	S	>32	R	<=1	S	4	R	32	R	4	S	16	I	16	I	<=.25	S	<=1	S	<=.25	S
adu	LUS	UTH	Medical	in	53	bl	cfr	Citrobacter freundii												<=2	S	>16	R			>16	R	<=1	S	>32	R	<=1	S	<=1	S	>32	R	<=1	S	16	I	16	I	<=.25	S	<=1	S	<=.25	S
new	LUS	UTH	nicu	in	181	bl	eae	Klebsiella aerogenes												<=2	S	>16	R					<=1	S	>32	R	<=1	S	<=1	S	>32	R	<=1	S	8	S	8	I	<=.25	S	<=1	S	<=.25	S
adu	LUS	UTH	Medical	in	48	bl	eco	Escherichia coli												<=2	S	8	S	>16	R	>16	R	>32	R	>32	R	>32	R	>32	R	8	S	16	R	>32	R	>32	R	>2	R	>8	R	<=.25	S
ped	LUS	UTH	picu	in	256	bl	eco	Escherichia coli	pos	-	qnrA	qnrB				blaSHV				<=2	S	8	S	>16	R	>16	R	>32	R	>32	R	>32	R	>32	R	8	S	>32	R	>32	R	>32	R	>2	R	<=1	S	<=.25	S
adu	LUS	UTH	Medical	in	278	bl	eco	Escherichia coli												<=2	S	4	S	>16	R	>16	R	32	R	>32	R	>32	R	>32	R	8	S	16	R	>32	R	>32	R	>2	R	>8	R	<=.25	S
adu	LUS	UTH	aicu	in	153	bl	eco	Escherichia coli	-	-										<=2	S	>16	R	>16	R	>16	R	<=1	S	>32	R	<=1	S	<=1	S	<=1	S	<=1	S			>32	R	<=.25	S	<=1	S	<=.25	S
adu	LUS	UTH	Medical	in	702	bl	eco	Escherichia coli		-										<=2	S	>32	R	>16	R	>16	R	<=2	S	>32	R	2	S	>16	R	<=2	S	>16	R	>32	R	>32	R	4	R	<=2	S	<=.25	S
ped	LUS	UTH	admission	in	282	bl	eco	Escherichia coli												<=2	S	4	S	>16	R	>16	R	16	R	>32	R	2	S	>32	R	<=4	S	16	R	>32	R	>32	R	<=.25	S	>8	R	<=.25	S
adu	LUS	UTH	aicu	in	280	bl	eco	Escherichia coli												<=2	S	4	S	>16	R	16	I	>32	R	>32	R	2	S	>32	R	<=4	S	16	R	>32	R	>32	R	>2	R	>8	R	<=.25	S
adu	LUS	UTH	admission	in	373	bl	eco	Escherichia coli	pos	-					blaTEM					8	S	16	I	>16	R	>16	R	>32	R	>32	R	8	I	>32	R	<=4	S	16	R	>32	R	>32	R	>2	R	<=1	S	<=.25	S
adu	LUS	UTH	renal	in	16B	bl	kpn	Klebsiella pneumoniae	-	-		qnrB								<=2	S	8	S	>16	R	>16	R	>32	R	>32	R	>32	R	>32	R	<=4	S	>32	R	>32	R	>32	R	>2	R	>8	R	<=.25	S
ped	LUS	UTH	Medical	in	60	bl	kpn	Klebsiella pneumoniae	pos	-						blaSHV				<=2	S	>16	R	>16	R	>16	R	16	R	>32	R	2	S	>32	R	<=4	S	4	S	>32	R	>32	R	<=.25	S	>8	R	<=.25	S
adu	LUS	UTH	renal	in	160	bl	kpn	Klebsiella pneumoniae	pos	-						blaSHV				<=2	S	>16	R	>16	R	>16	R	>32	R	>32	R	2	S	>32	R	<=4	S	16	R	>32	R	>32	R	<=.25	S	>8	R	<=.25	S
new	LUS	UTH	nicu	in	187	bl	kpn	Klebsiella pneumoniae												<=2	S	>16	R	>16	R	>16	R	16	R	>32	R	2	S	>32	R	<=4	S	16	R	>32	R	>32	R	2	R	<=1	S	<=.25	S
adu	LUS	UTH	medical	in	278	bl	kpn	Klebsiella pneumoniae	pos	-						blaSHV				<=2	S	16	I	>16	R	>16	R	32	R	>32	R	4	I	>32	R	<=4	S	16	R	>32	R	>32	R	>2	R	>8	R	<=.25	S
ped	LUS	UTH	medical	in	190	bl	kpn	Klebsiella pneumoniae	pos	-		qnrB			blaTEM	blaSHV				<=2	S	>16	R	>16	R	>16	R	>32	R	>32	R	>32	R	>32	R	<=4	S	>32	R	>32	R	>32	R	>2	R	>8	R	<=.25	S
new	LUS	UTH	nicu	in	277	bl	kpn	Klebsiella pneumoniae	pos	-		qnrB			blaTEM	blaSHV				4	S	16	I	>16	R	>16	R	>32	R	>32	R	>32	R	>32	R	<=4	S	>32	R	>32	R	>32	R	>2	R	>8	R	<=.25	S
adu	LUS	UTH	Medical	in	226	bl	kpn	Klebsiella pneumoniae	pos	-						blaSHV				4	S	16	I	>16	R	>16	R	>32	R	>32	R	8	I	>32	R	<=4	S	>32	R	>32	R	>32	R	>2	R	>8	R	<=.125	S
new	LUS	UTH	nicu	in	11	bl	eco	Escherichia coli												<=2	S	<=2	S	4	S	<=2	S	<=1	S	<=4	I	<=1	S	<=1	S	<=4	S	<=1	S	4	S	4	S	<=.125	S	<=1	S	<=.25	S
adu	LUS	UTH	Medical	in	70	bl	eco	Escherichia coli												<=2	S	16	I	>16	R	>16	R	<=1	S	>32	R	<=1	S	<=1	S	<=4	S	<=1	S	4	S	4	S	1	R	>8	R	<=.25	S
adu	LUS	UTH	Medical	in	49	bl	eco	Escherichia coli												<=2	S	4	S	>16	R	>16	R	<=1	S	<=4	I	<=1	S	<=1	S	<=4	S	<=1	S	4	S	4	S	<=.25	S	<=1	S	<=.25	S
adu	LUS	UTH	aicu	in	153	bl	eco	Escherichia coli												<=2	S	>16	R	>32	R	>16	R	<=2	S	>32	R	<=1	S	<=1	S	<=4	S	<=1	S	>32	R	>32	R	<=.25	S	<=1	S	<=.25	S
new	LUS	UTH	nicu	in	219	bl	eco	Escherichia coli												<=2	S	>16	R	>16	R	>16	R	<=2	S	>32	R	<=1	S	<=1	S	<=4	S	<=1	S	>16	I	>32	R	<=.25	S	<=1	S	<=.25	S
new	LUS	UTH	nicu	in	195	bl	eco	Escherichia coli	-	-										<=2	S	<=2	S	4	S	<=2	S	<=1	S	<=4	I	<=1	S	<=1	S	<=4	S	<=1	S	4	S	4	S	<=.25	S	<=1	S	<=.125	S
adu	LUS	UTH	Medical	in	204	bl	eco	Escherichia coli	pos	-					blaTEM	blaSHV				<=2	S	8	S	>16	R	>16	R	4	S	>32	R	2	S	>32	R	<=4	S	4	S	>32	R	>32	R	<=.125	S	>8	R	<=.25	S
adu	LUS	UTH	sur	in	276	bl	eco	Escherichia coli												<=2	S	>16	R	>16	R	>16	R	<=2	S	>32	R	>16	R	>16	R	<=4	S	>16	R	>32	R	>32	R	<=.25	S	<=1	S	<=.25	S
ped	LUS	UTH	Medical	in	13	bl	eco	Escherichia coli												<=2	S	<=2	S	4	S	<=2	S	<=1	S	<=4	I	<=1	S	<=1	S	<=4	S	<=1	S	4	S	4	S	<=.25	S	<=1	S	<=.25	S
ped	LUS	UTH	Medical	in	287	bl	eco	Escherichia coli		-										<=2	S	>16	R	>16	R	>16	R	<=1	S	>32	R	<=1	S	>16	R	<=4	S	>16	R	>32	R	>32	R	>2	R	<=1	S	<=.25	S
adu	LUSAKA	chilenje	med	in	182	bl	eco	Escherichia coli												<=2	S	4	S	>16	R	>16	R	<=1	S	<=4	I	<=1	S	<=1	S	<=4	S	<=1	S	4	S	4	S	<=.25	S	<=1	S	<=.25	S
new	LUS	UTH	nicu	in	180	bl	kpn	Klebsiella pneumoniae												<=2	S	8	S	>16	R	>16	R	<=1	S	<=4	I	<=1	S	<=1	S	<=4	S	1	S	2	S	2	S	<=.25	S	<=1	S	<=.25	S
new	LUS	UTH	nicu	in	64	bl	kpn	Klebsiella pneumoniae	-	-										<=2	S	<=2	S	<=2	S	<=2	S	<=1	S	<=4	I	<=1	S	<=1	S	<=4	S	<=1	S	4	S	4	S	<=.25	S	<=1	S	<=.25	S
new	LUS	UTH	inf	in	337	bl	eco	Escherichia coli	pos	-	TEM+				blaTEM					<=2	S	8	S	>16	R	>16	R	>32		>32	R	16	R	>32	R	<=4	S	>32	R	>8	I	>32	R	>2	R	>8	R	<=.25	S
adu	LUS	UTH	renal unit	in	16A	bl	pae	Pseudomonas aeruginosa												<=2	S							<1	S			2	S					4	S					<=.2	R	<=1	S	1	S
adu	LUS	UTH	renal	in	132	bl	pae	Pseudomonas aeruginosa												<=2	S							<1	S			2	S					4	S					<=.25	S	<=1	S	1	S
adu	LUS	UTH	renal	in	210	bl	pae	Pseudomonas aeruginosa												<=2	S							<2	S			32	R					>32	R					>2	R	8	I	1	S
adu	LUS	UTH	admission ward	in	237	bl	pae	Pseudomonas aeruginosa												<=2	S							<1	S			<=1	S					<=1	S					<=.25	S	<=1	S	<=.2	S
adu	LUS	UTH	renal unit	in	283	bl	pae	Pseudomonas aeruginosa												<=2	S							<2	S			4	I					8	I					<=.25	S	<=1	S	<=.2	S
new	LUS	UTH	nicu	in	236	bl	pae	Pseudomonas aeruginosa												<=2	S							<1	S			4	I					4	S					<=.25	S	2	S	0.5	S
adu	LUS	UTH	Medical	in	644	bl	eco	Escherichia coli	pos	-	qnrA									<=2	S	>16	R	>16	R	>16	R	<1	S	>32	R	>32	R	>32	R	<4	S	>32	R	>32	R	>32	R	>2	R	>8	R	<=.25	S
adu	LUS	UTH	Medical	in	929	bl	eco	Escherichia coli	pos	-	qnrA	qnrB				blaSHV				<2	S	4	S	>16	R	8	S	<1	S	>32	R	2	S	32	R	<4	S	4	S	>32	R	>32	R	>2	R	<=1	S	<=.25	S
adu	LUS	UTH	Medical	in	1138	bl	eco	Escherichia coli	pos	-	qnrA				blaTEM	blaSHV				<2	S	16	I	>16	R	>16	R	<1	S	>32	R	2	S	>32	R	<4	S	4	S	>32	R	>32	R	>2	R	<=1	S	<=.25	S
adu	LUS	UTH	Medical	in	1183	bl	eco	Escherichia coli	-	-										<2	S	<=2	S	<=2	S	<=2	S	<2	S	<=4	I	2	S	<=1	S	<4	S	<=1	S	4	S	4	S	<=.25	S	<=1	S
ped	LUS	UTH	Medical	in	924	bl	eco	Escherichia coli		-										<2	S	4	S	>16	R	16	I	<2	S	>32	R	2	S	>32	R	<4	S	16	R	>32	R	>32	R	0.5	I	>8	R	<=.25	S
adu	LUS	UTH	Medical	in	2001	bl	aba	Acinetobacter baumannii												<2	S					<=2	S					4	I	16	R			4	S					>2	R	<=1	S	<=.125	S
adu	LUS	UTH	aicu	in	BC3	bl	aba	Acinetobacter baumannii												<2	S					4	S					>32	R	>32	R			>32	R					>2	R	>8	R	1	S
adu	LUS	UTH	burn	in	131	bl	aba	Acinetobacter baumannii												<2	S					4	S					32	R	>32	R			>32	R					>2	R	<=1	S	1	S
ped	LUS	UTH	burn	in	115	bl	aba	Acinetobacter baumannii				qnrB								<2	S					>16	R					>4	I	>32	R			>32	R					>2	R	>8	R	<=.25	S
adu	LUS	UTH	Medical	in	162	bl	aba	Acinetobacter baumannii												<2	S					>16	R					<=1	S	<=1	S			<=1	S					2	R	>8	R	0.5	S
ped	LUS	UTH	nicu	in	194	bl	aba	Acinetobacter baumannii			qnrA									<2	S					4	S					>32	R	>32	R			>32	R					>2	R	>8	R	4	R
adu	LUS	UTH	sur	in	209	bl	aba	Acinetobacter baumannii			qnrA									<2	S					4	S					>32	R	>32	R			>32	R					>2	R	>8	R	1	S
ped	LUS	UTH	medical	in	12	bl	aba	Acinetobacter baumannii												<2	S					4	S					<=1	S	<=1	S			>16	R					>2	R	<=1	S	1	S
[truncated: 6 more columns]
