# Supplementary material for: Phenotypic and genotypic antibiotic susceptibility profiles of Gram-negative bacteria isolated from bloodstream infections at a referral hospital, Lusaka, Zambia
Source: PLOS Glob Public Health. 2023 Jan 31;3(1):e0001414. doi: 10.1371/journal.pgph.0001414 (PMC10021926; doi:10.1371/journal.pgph.0001414)
Supplement: S2 Data — (XLSX) [file pgph.0001414.s003.xlsx]

## Sheet: Sheet1
Organism type	FLQ RG	FLQ RG	FLQ RG	ESBL RG	ESBL RG	ESBL-RG	ESBL-RG
1
1
2		qnrB
1
2
1
2			qnrS	blaCTX-M	blaTEM	blaSHV	ampC
3	qnrA			blaCTX-M		blaSHV
3				blaCTX-M		blaSHV
1	qnrA			blaCTX-M
1	qnrA			blaCTX-M	blaTEM
2				blaCTX-M	blaTEM	blaSHV
1	qnrA			blaCTX-M	blaTEM
1	qnrA			blaCTX-M	blaTEM
1				blaCTX-M	blaTEM	blaSHV
1				blaCTX-M	blaTEM	blaSHV
1				blaCTX-M	blaTEM
2				blaCTX-M	blaTEM		ampC
2		qnrB		blaCTX-M
2				blaCTX-M		blaSHV
2				blaCTX-M
2				blaCTX-M	blaTEM	blaSHV
2				blaCTX-M	blaTEM	blaSHV
2			qnrS	blaCTX-M	blaTEM	blaSHV
2				blaCTX-M		blaSHV
2				blaCTX-M	blaTEM	blaSHV
2				blaCTX-M	blaTEM	blaSHV
2			qnrS	blaCTX-M	blaTEM	blaSHV
4				blaCTX-M	blaTEM	blaSHV
1	qnrA			blaCTX-M
1				blaCTX-M
2		qnrB			blaTEM	blaSHV	ampC
2					blaTEM	blaSHV
1						blaSHV
1	qnrA	qnrB				blaSHV
1					blaTEM
2						blaSHV
2						blaSHV
2						blaSHV
2		qnrB			blaTEM	blaSHV
2		qnrB			blaTEM	blaSHV
2						blaSHV
1					blaTEM	blaSHV
1	TEM+				blaTEM
1	qnrA
1	qnrA	qnrB				blaSHV
1	qnrA				blaTEM	blaSHV
1				blaCTX-M	blaTEM
6							ampC
6			qnrS
5	qnrA		qnrS
5		qnrB	qnrS
5		qnrB	qnrs
5	qnrA	qnrB
5
Citrobacter freundii
3
1
1
1
1
1
2
1
1
1
1
1
1
1
1
1
2
6
6
6
6
6
6
1
5
5
5
5		qnrB
5
5	qnrA
5	qnrA
5
