# Supplementary material for: Phenotypic and genotypic antibiotic susceptibility profiles of Gram-negative bacteria isolated from bloodstream infections at a referral hospital, Lusaka, Zambia
Source: PLOS Glob Public Health. 2023 Jan 31;3(1):e0001414. doi: 10.1371/journal.pgph.0001414 (PMC10021926; doi:10.1371/journal.pgph.0001414)
Supplement: S3 Data — (XLSX) [file pgph.0001414.s004.xlsx]

## Sheet: Original
HIV status	Empiric antibiotics given (duration)	Patient outcome [dead or alive (discharged)]	Organism type	FEP_NM	FEP-RIS	CTX_NM	CTX-RIS
R	Ceftriaxone	Dead	Escherichia coli	<=1	S	<=1	S
NR	Ceftriaxone	Dead	Acinetobacter baumannii	>32	R	>32	R
R	Ceftriaxone	Dead	Escherichia coli	>32	R	>32	R
NR	Ceftriaxone	Dead	Escherichia coli	2	S	>16	R
	Ceftriaxone	Dead	Acinetobacter baumannii	>32	R	>32	R
NR	Ceftriaxone	Discharged	Pseudomonas aeruginosa	32	R
	Ceftriaxone	Discharged	Pseudomonas aeruginosa
	Ceftriaxone	dead	Pseudomonas aeruginosa	2	S
	Ceftriaxone	discharged	Escherichia coli	<=1	S	<=1	S
NR	Ceftriaxone	Dead	Klebsiella pneumoniae	2	S	>32	R
R	Ceftriaxone	Discharged	Escherichia coli	>32	R	>32	R
R	Ceftriaxone	Dead	Escherichia coli	2	S	>32	R
NR	Ceftriaxone	Discharged	Escherichia coli	<=1	S	<=1	S
R	other	Discharged	Escherichia coli	>32	R	>32	R
R	Ceftriaxone	Dead	Acinetobacter baumannii	<=1	S	<=1	S
NR	Ceftriaxone	Dead	Escherichia coli	>32	R	>32	R
R	Ceftriaxone	Dead	Escherichia coli	32	R	>32	R
	Ceftriaxone	dead	Proteus mirabilis	8	I	>32	R
	Ceftriaxone	discharged	Escherichia coli	8	I	>32	R
	Ceftriaxone	Dischaged	Escherichia coli	<=1	S	<=1	S
R	Ceftriaxone	Dead	Acinetobacter baumannii	>32	R	>32	R
R	Ceftriaxone	Discharged	Escherichia coli	8	I	>32	R
	other	discharged	Escherichia coli	2	S	>32	R
R	Ceftriaxone	Dead	Klebsiella pneumoniae	8	I	>32	R
	other	discharged	Escherichia coli	2	S	<=1	S
	other	dead	Pseudomonas aeruginosa	32	R
	other	Dead	Escherichia coli	>16	R	>16	R
	other	discharged	Escherichia coli	>32	R	>32	R
NR	Ceftriaxone	Discharged	Klebsiella pneumoniae	4	I	>32	R
NR	Ceftriaxone	Dead	Escherichia coli	<=1	S	<=1	S
R	Ceftriaxone	Dead	Escherichia coli	2	S	>32	R
R	Ceftriaxone	Discharged	Escherichia coli	>32	R	>32	R
R	other	Discharged	Klebsiella pneumoniae	4	I	>32	R
R	other	Discharged	Klebsiella pneumoniae	2	S	>32	R
NR	other	Dead	Acinetobacter baumannii	32	R	>32	R
NR	Ceftriaxone	Dead	Escherichia coli	<=1	S	<=1	S
NR	Ceftriaxone	Discharged	Escherichia coli	2	S	>32	R
R	Ceftriaxone	Discharged	Klebsiella pneumoniae	8	I	>32	R
NR	Ceftriaxone	Dead	Escherichia coli	<=1	S	<=1	S
	Ceftriaxone	dead	Klebsiella pneumoniae	2	S	>32	R
	Ceftriaxone	dead	Pseudomonas aeruginosa	<=1	S
NR	Ceftriaxone	Discharged	Escherichia coli	2	S	32	R
	Ceftriaxone	Dead	Klebsiella pneumoniae	2	S	>32	R
	other	Dead	Escherichia coli	>32	R	>32	R
	other	Dead	Acinetobacter baumannii	<=1	S	2	I
	Cefepime	Dead	Escherichia coli	<=1	S	>32	R
	other	Dead	Acinetobacter baumannii	>32	R	>32	R
	other	Dead	Klebsiella pneumoniae	>32	R	>32	R
	other	Dead	Klebsiella pneumoniae	8	I	>32	R
	other	Dead	Escherichia coli	<=1	S	<=1	S
	cefepime	Dead	Escherichia coli	<=1	S	4	R
	Ceftriaxone	Discharged	Escherichia coli	<=1	S	>16	R
	Cefepime	Discharged	Pseudomonas aeruginosa	4	I
	Ceftriaxone	Discharged	Klebsiella aerogenes	>32	R	>32	R
	other	Discharged	Escherichia coli	<=1	S	<=1	S
	Cefepime	Discharged	Escherichia coli	16	R	>32	R
	other	Discharged	Escherichia coli	4	I	>32	R
	Cefepime	Discharged	Klebsiella pneumoniae	>32	R	>32	R
	Cefepime	Discharged	Klebsiella pneumoniae	2	S	>32	R
	Cefepime	Discharged	Klebsiella pneumoniae	2	S	>32	R
	other	Discharged	Klebsiella pneumoniae	>32	R	>32	R
	Cefepime	Discharged	Klebsiella aerogenes	<=1	S	<=1	S
	Cefepime	Discharged	Pseudomonas aeruginosa	16	R
	Cefepime	Discharged	Klebsiella aerogenes	<=1	S	<=1	S
	other	Discharged	Klebsiella pneumoniae	2	S	>32	R
	Ceftriaxone	Discharged	Escherichia coli	8	I	>32	R
	other	Discharged	Klebsiella pneumoniae	2	S	>32	R
	other	Discharged	Klebsiella pneumoniae	<=1	S	<=1	S
	Cefepime	Discharged	Escherichia coli	4	I	>32	R
	Cefepime	Discharged	Klebsiella pneumoniae	2	S	>32	R
	Cefepime	Discharged	Klebsiella pneumoniae	>32	R	>32	R
	Cefepime	Discharged	Klebsiella pneumoniae	2	S	>32	R
	Cefepime	Discharged	Klebsiella pneumoniae	>32	R	>32	R
	other	Discharged	Escherichia coli	<=1	S	<=1	S
	Cefepime	Discharged	Klebsiella pneumoniae	2	S	>32	R
	other	Discharged	Acinetobacter baumannii	>32	R	>32	R
	other	Discharged	Escherichia coli	2	S	>32	R
	other	Discharged	Acinetobacter baumannii	>4	I	>32	R
	other	Discharged	Klebsiella aerogenes	>32	R	>32	R
	other	Discharged	Acinetobacter baumannii	<=1	S	<=1	S

## Sheet: coded
HIV status	Duration o0 admission	Empiric antibiotics given (duration)	Patient outcome [1 or alive (discharged)]	Organism type	FEP	CTX
1	10 days	0	1	0	2	2
0	10 days	0	1	1	0	0
1	10 days	0	1	0	0	0
0	10 days	0	1	0	2	0
2	10 days	0	1	1	0	0
0	10 days	0	0	2	0	3
2	10 days	0	0	2	1	3
2	10 days	0	1	2	2	3
2	10 days	0	0	0	2	2
0	11 days	0	1	3	2	0
1	11 days	0	0	0	0	0
1	12 days	0	1	0	2	0
0	13 days	0	0	0	2	2
1	13 days	2	0	0	0	0
1	14 days	0	1	1	2	2
0	15 days	0	1	0	0	0
R	15 days	0	1	0	0	0
2	15 days	0	1	4	1	0
2	15 days	0	0	0	1	0
2	16 days	0	0	0	2	2
1	20 days	0	1	1	0	0
1	20 days	0	0	0	1	0
2	20 days	2	0	0	2	0
1	23 days	0	1	3	1	0
2	23 days	2	0	0	2	2
2	4 days	2	1	2	0	3
2	5 days	2	1	0	0	0
2	5 days	2	0	0	0	0
0	6 days	0	0	3	1	0
0	7 days	0	1	0	2	2
1	7 days	0	1	0	2	0
1	7 days	0	0	0	0	0
1	7 days	2	0	3	1	0
1	7 days	2	0	3	2	0
0	8 days	2	1	1	0	0
0	8 days	0	1	0	2	2
0	8 days	0	0	0	2	0
1	8 days	0	0	3	1	0
0	9 days	0	1	0	2	2
1	9 days	0	1	3	2	0
1	9 days	0	1	2	2	3
0	9 days	0	0	0	2	0
2	12 Days	0	1	3	2	0
2	14 Days	2	1	0	0	0
2	16 Days	2	1	1	2	1
2	17 Days	1	1	0	2	0
2	18 Days	2	1	1	0	0
2	18 Days	2	1	3	0	0
2	19 Days	2	1	3	1	0
2	28 Days	2	1	0	2	2
2	33 Days	1	1	0	2	0
2	10 Days	0	0	0	2	0
2	12 Days	1	0	2	1	3
2	12 Days	0	0	5	0	0
2	12 Days	2	0	0	2	2
2	15 Days	1	0	0	0	0
2	16 Days	2	0	0	1	0
2	20 Days	1	0	3	0	0
2	21 Days	1	0	3	2	0
2	24 Days	1	0	3	2	0
2	26 Days	2	0	3	0	0
2	26 Days	1	0	5	2	2
2	27 Days	1	0	2	0	3
2	27 Days	1	0	5	2	2
2	28 Days	2	0	3	2	0
2	28 Days	0	0	0	1	0
2	29 Days	2	0	3	2	0
2	29 Days	2	0	3	2	2
2	31 Days	1	0	0	1	0
2	32 Days	1	0	3	2	0
2	34 Days	1	0	3	0	0
2	36 Days	1	0	3	2	0
2	38 Days	1	0	3	0	0
2	40 Days	2	0	0	2	2
2	41 Days	1	0	3	2	0
2	5 Days	2	0	1	0	0
2	7 Days	2	0	0	2	0
2	7 Days	2	0	1	1	0
2	8 Days	2	0	5	0	0
2	9 Days	2	0	1	2	2
